# Supplementary material for: Real World Estimate of Vaccination Protection in Individuals Hospitalized for COVID-19
Source: Vaccines (Basel). 2022 Apr 1;10(4):550. doi: 10.3390/vaccines10040550 (PMC9031136; doi:10.3390/vaccines10040550)
Supplement: Supplementary file 1 [file vaccines-10-00550-s001.zip]

Archive with 1 entries (1 files):
- vaccines-1645663-supplementary.pdf
